# Supplementary material for: Surface Modification of Electrospun Bioresorbable and Biostable Scaffolds by Pulsed DC Magnetron Sputtering of Titanium for Gingival Tissue Regeneration
Source: Polymers (Basel). 2022 Nov 15;14(22):4922. doi: 10.3390/polym14224922 (PMC9698656; doi:10.3390/polym14224922)
Supplement: Supplementary file 1 [file polymers-14-04922-s001.zip]

Archive with 1 entries (1 files):
- polymers-2021741-supplementary.pdf
